# Supplementary material for: Immunogenicity and Tolerability of a SARS-CoV-2 TNX-1800, a Live Recombinant Poxvirus Vaccine Candidate, in Syrian Hamsters and New Zealand White Rabbits
Source: Viruses. 2023 Oct 21;15(10):2131. doi: 10.3390/v15102131 (PMC10612059; doi:10.3390/v15102131)
Supplement: Supplementary file 1 [file viruses-15-02131-s001.zip]

Archive with 1 entries (1 files):
- viruses-2633145-supplementary.pdf
